# Supplementary material for: A multivariate analysis to propose linear models for the stature estimation in the Sabahan young adult population
Source: PLoS One. 2022 Aug 30;17(8):e0273840. doi: 10.1371/journal.pone.0273840 (PMC9426935; doi:10.1371/journal.pone.0273840)
Supplement: S1 Data — (XLSX) [file pone.0273840.s001.xlsx]

## Sheet: statureestimation
ethnct	gdr	Stature	RHL	RHB	RHS	RMFL	R2ICL	LHL	LHB	LMFL	L2ICL	LHS
Bajau	Male	165	18.99	8.585	19.797	8.296	2.874	18.892	8.646	8.454	2.913	19.339
Bajau	Female	142	15.502	6.584	14.198	6.551	2.212	15.219	6.678	6.576	2.242	13.077
Bajau	Female	152	17.831	7.625	17.686	7.911	2.792	17.678	7.808	7.814	2.82	17.238
Bajau	Female	157.5	18.021	7.846	14.581	8.042	2.953	18.172	7.563	8.016	2.872	14.377
Bajau	Male	157.25	18.064	8.431	15.727	7.747	2.828	17.74	8.342	7.757	2.748	15.147
Bajau	Male	164	18.284	8.118	16.784	7.748	2.466	18.046	7.803	7.759	2.628	15.147
Bajau	Female	151.5	17.04	7.509	15.779	7.326	2.466	16.595	7.376	7.212	2.474	14.969
Bajau	Female	143	16.444	7.445	14.323	6.997	2.54	16.889	7.52	7.065	2.566	16.027
Bajau	Female	152	15.589	7.291	14.84	6.79	2.135	15.837	7.151	6.78	2.258	13.748
Bajau	Female	148	15.645	7.158	14.093	6.698	2.277	15.598	7.279	6.676	2.133	14.122
Bajau	Female	154	15.974	7.088	13.775	7.132	2.578	15.962	7.118	7.077	2.473	14.152
Bajau	Female	151.5	15.488	7.085	16.009	6.708	2.278	15.194	7.119	6.298	2.117	15.617
Bajau	Female	151	15.763	7.477	14.814	6.726	2.184	15.567	7.202	6.556	2.283	15.052
Bajau	Female	155	16.832	7.748	16.347	6.882	2.224	16.247	7.528	6.852	2.252	16.31
Bajau	Female	157	16.054	7.551	15.545	7.302	2.478	16.423	7.545	7.315	2.665	15.323
Bajau	Female	165	16.887	7.086	13.747	7.422	2.623	16.861	6.974	7.612	2.616	14.144
Bajau	Female	157	16.014	7.357	14.447	6.766	2.306	16.208	7.459	6.783	2.299	13.257
Bajau	Male	164.5	17.115	8.163	17.451	7.341	2.399	17.454	8.166	7.491	2.417	17.746
Bajau	Male	158	16.841	7.363	13.812	7.188	2.353	16.77	7.136	7.402	2.222	13.651
Bajau	Male	168.5	18.014	8.391	16.995	8.056	2.761	17.942	8.06	8.127	2.862	16.763
Bajau	Male	152	18.388	9.426	16.51	8.165	2.915	18.348	9.159	8.195	3.004	16.433
Bajau	Male	176	18.951	8.812	18.262	8.124	2.722	19.174	8.724	8.261	2.874	18.097
Bajau	Female	161	17.516	7.745	16.414	7.547	2.535	17.577	7.597	7.507	2.605	15.436
Bajau	Male	167	18.341	8.224	17.013	8.033	2.474	18.246	8.078	7.779	2.467	16.987
Bajau	Male	178	18.402	7.866	18.235	7.918	2.757	18.438	7.993	8.252	2.862	18.032
Bajau	Male	167	19.123	8.551	18.652	8.38	2.641	19.043	8.737	8.244	2.601	18.603
Bajau	Female	157	17.76	7.854	17.857	7.541	2.676	17.942	7.819	7.716	2.659	17.308
Bajau	Female	157	17.259	7.732	16.135	7.475	2.536	17.252	7.728	7.5	2.652	14.378
Bajau	Male	166	19.735	8.827	20.086	8.364	2.981	19.285	8.866	8.35	2.924	19.595
Bajau	Male	165	18.533	8.484	19.749	8.035	2.571	18.741	8.438	8.165	2.748	19.77
Bajau	Female	154	16.592	7.234	15.576	7.284	2.447	16.918	7.3	7.266	2.404	14.876
Bajau	Female	149.5	17.186	7.513	14.773	7.595	2.723	17.325	7.556	7.556	2.716	14.863
Bajau	Female	145	16.223	7.765	16.291	6.945	2.363	16.2	7.916	6.886	2.453	14.85
Bajau	Female	148	16.879	7.631	17.722	7.177	2.546	16.825	7.405	6.961	2.623	17.469
Bajau	Female	150	16.13	7.318	14.106	7.261	2.672	16.182	7.215	7.163	2.662	13.97
Bajau	Female	162	17.777	7.695	17.083	7.659	2.496	17.768	7.657	7.568	2.524	17.826
Bajau	Female	163.5	18.57	7.966	16.852	7.97	3.16	18.293	7.752	7.979	2.634	15.44
Bajau	Female	155	18.471	8.199	18.607	7.837	2.508	18.445	8.233	7.857	2.52	17.889
Bajau	Female	156	15.997	7.718	14.701	7.126	2.281	16.018	7.764	7.077	2.331	14.941
Bajau	Male	166.5	18.452	8.409	17.748	7.96	2.78	18.459	8.438	8.077	2.81	17.251
Bajau	Male	162	17.509	8.169	16.257	7.746	2.528	17.551	8.057	7.701	2.527	16.543
Bajau	Male	171	18.9	8.42	19.051	7.767	2.55	18.859	8.36	7.795	2.535	17.906
Bajau	Male	166.5	19.226	8.238	19.913	7.606	2.653	19.161	8.543	7.606	2.704	19.321
Bajau	Male	164	18.023	8.315	17.535	7.537	2.471	17.936	8.161	7.737	2.678	17.771
Bajau	Male	161	17.552	8.072	16.86	7.53	2.488	17.429	8.069	7.65	2.492	16.908
Bajau	Male	160	17.024	8.673	18.845	7.52	2.474	17.207	8.63	7.65	2.468	18.774
Bajau	Male	163	17.689	8.04	18.406	7.557	2.552	17.723	7.951	7.356	2.466	18.497
Bajau	Male	157.5	16.07	7.991	17.139	7.075	2.302	16.739	7.816	7.264	2.111	17.834
Bajau	Male	166	18.086	8.494	16.101	7.773	2.66	18.171	7.56	7.97	2.871	17.78
Bajau	Male	155.5	17.544	8.287	17.005	8.179	2.548	17.362	8.119	7.897	2.551	16.895
Bajau	Male	159	18.208	8.043	17.233	7.579	2.433	18.232	7.804	7.595	2.586	17.784
Bajau	Male	156	17.093	7.651	15.956	6.953	2.465	17.041	7.481	7.246	2.473	16.207
Bajau	Female	143	16.348	7.541	15.087	6.841	2.384	16.363	7.525	6.852	2.393	16.532
Bajau	Female	156	17.438	7.303	16.067	7.494	2.757	17.5	7.244	7.494	2.882	15.952
Bajau	Male	152	17.544	7.774	17.799	7.487	2.471	17.573	7.461	7.773	2.608	17.789
Bajau	Male	152	17.727	8.313	17.378	7.147	2.127	18.053	8.149	7.259	2.391	17.533
Bajau	Male	157	17.544	8.751	17.81	7.464	2.255	17.46	8.738	7.716	2.433	17.157
Bajau	Male	158.5	18.404	9.143	16.642	7.647	2.609	18.483	8.534	7.967	2.611	16.594
Bajau	Male	164	18.069	8.138	19.083	7.749	2.767	18.083	8.172	7.858	2.685	19.65
Bajau	Female	149	16.143	7.024	13.371	6.853	2.502	16.339	7.02	6.796	2.51	13.391
Bajau	Male	159.5	17.347	8.654	17.274	7.366	2.321	17.349	8.884	7.249	2.238	16.869
Bajau	Male	170	19.092	9.018	20.154	8.582	2.959	19.25	9.003	8.718	2.97	19.478
Bajau	Male	162.5	17.895	8.56	19.06	7.604	2.403	18.219	8.265	7.602	2.59	18.427
Bajau	Male	171	18.749	8.73	17.064	7.829	2.741	18.737	8.762	7.831	2.761	17.404
Bajau	Male	171	18.433	8.249	18.182	8.05	2.9	18.477	8.224	8.05	2.86	18.031
Bajau	Male	158	18.13	8.07	17.659	7.893	2.773	18.149	8.147	8.224	2.613	17.853
Bajau	Male	169.5	19.147	8.847	18.402	8.235	2.958	19.248	8.576	8.293	2.869	17.406
Bajau	Female	154	16.975	7.774	17.254	7.648	3.07	17.198	7.769	7.577	3.008	16.668
Bajau	Male	162.5	18.173	8.835	18.181	7.772	2.344	18.186	8.755	7.838	2.474	17.362
Bajau	Female	154.5	17.439	7.548	13.385	7.658	2.467	17.335	7.457	7.682	2.541	14.814
Bajau	Male	166	18.177	8.665	17.141	8.136	2.673	18.327	8.625	8.063	2.654	18.805
Bajau	Male	163.5	16.764	8.118	14.437	6.956	2.13	16.65	8.091	7.119	2.131	15.563
Bajau	Male	158	18.652	8.031	15.373	7.604	2.81	18.657	8.039	7.613	2.849	16.588
Bajau	Female	151	17.296	7.868	17.009	7.712	2.797	17.381	7.841	7.68	2.777	16.561
Bajau	Male	170	17.938	8.044	14.978	7.529	2.489	18.234	7.915	7.521	2.498	16.542
Bajau	Female	156.5	17.023	7.741	15.149	7.446	2.416	17.046	7.752	7.335	2.442	15.291
Bajau	Female	150.8	16.123	7.429	14.923	7.057	2.566	16.453	7.35	7.151	2.576	14.44
Bajau	Female	160.5	18.145	7.391	14.745	7.583	2.666	17.766	7.31	7.571	2.668	15.141
Bajau	Female	149	15.751	7.14	14.514	6.426	2.19	15.724	7.143	6.478	2.228	14.475
Bajau	Female	155	16.883	6.891	14.845	7.335	2.504	16.882	7.474	7.348	2.513	14.7
Bajau	Male	173	18.707	8.696	17.633	8.246	2.784	18.763	8.65	8.175	2.841	17.704
Bajau	Male	171	19.512	8.418	19.011	8.467	2.951	19.464	8.436	8.625	2.958	19.087
Bajau	Female	161	16.312	6.741	13.877	6.714	2.526	16.542	6.767	6.942	2.521	13.852
Bajau	Female	158.5	17.88	7.719	15.251	7.943	2.912	17.589	7.828	7.655	3.119	15.208
Bajau	Female	165	17.75	7.512	16.043	8.236	3.02	17.728	7.504	8.269	3.023	15.936
Bajau	Female	158	17.223	7.245	15.035	7.535	2.768	17.268	7.158	7.541	2.724	15.089
Bajau	Female	155	17.056	7.65	15.113	7.222	2.29	17.058	7.676	7.341	2.306	14.644
Bajau	Female	156	17.53	7.716	15.554	7.162	2.531	17.641	7.729	7.245	2.581	15.582
Bajau	Female	154	17.565	7.723	15.932	7.842	2.415	17.81	7.741	7.914	2.484	15.633
Bajau	Female	155	18.161	8.035	18.18	8.066	2.641	18.044	7.97	7.96	2.541	17.95
Bajau	Male	166	17.238	8.465	17.763	7.344	2.309	17.343	8.449	7.201	2.293	17.095
Bajau	Female	143	16.063	7.561	15.107	6.903	2.04	16.052	7.238	7.141	2.055	14.814
KadazanDusun	Female	154	18.57	7.979	16.642	8.085	2.786	18.444	8.02	7.987	2.877	17.853
KadazanDusun	Male	172	19.465	8.848	19.557	8.267	2.821	19.508	8.856	8.322	2.797	18.633
KadazanDusun	Female	147	16.754	7.304	14.713	6.843	2.379	16.424	7.03	6.674	2.383	14.736
KadazanDusun	Female	158	17.854	7.93	13.917	8.058	2.735	17.514	7.305	7.966	2.794	13.933
KadazanDusun	Female	143.5	16.073	7.372	12.849	7.06	2.256	15.963	7.345	6.995	2.28	13.083
KadazanDusun	Female	157	17.458	7.685	16.108	7.535	2.675	17.503	7.656	7.633	2.65	14.966
KadazanDusun	Female	151.5	16.055	7.047	13.807	6.827	2.158	16.023	7.05	6.89	2.123	13.711
KadazanDusun	Female	143.3	15.351	7.16	14.432	6.512	2.057	15.336	6.966	6.468	2.124	14.408
KadazanDusun	Female	148.3	15.575	7.354	14.351	6.707	2.269	15.852	7.36	6.757	2.377	13.397
KadazanDusun	Female	155	18.483	7.854	15.896	7.872	2.786	18.358	7.829	7.851	2.734	15.392
KadazanDusun	Female	153	16.35	7.147	13.971	6.914	2.448	16.44	7.125	6.876	2.462	12.993
KadazanDusun	Female	150	16.977	7.425	15.643	7.563	2.559	16.977	7.438	7.581	2.575	16.401
KadazanDusun	Female	158	17.235	7.94	16.104	7.27	2.738	17.264	7.949	7.235	2.813	15.178
KadazanDusun	Male	165.5	17.984	8.151	17.935	7.536	2.562	17.822	8.058	7.457	2.533	17.177
KadazanDusun	Male	159.5	17.158	7.784	16.169	7.563	2.53	17.357	7.738	7.501	2.542	15.558
KadazanDusun	Female	160	16.483	7.606	14.741	7.059	2.421	16.481	7.525	7.054	2.481	14.561
KadazanDusun	Female	156	17.956	7.325	14.383	7.763	2.714	17.696	7.239	7.747	2.785	14.811
KadazanDusun	Female	157	16.954	7.228	14.133	7.223	2.564	16.955	7.264	7.223	2.573	13.808
KadazanDusun	Female	154	17.07	7.841	17.238	7.323	2.562	17.177	7.474	7.452	2.641	17.289
KadazanDusun	Male	170	17.837	7.466	15.312	7.558	2.762	17.842	7.46	7.581	2.731	15.266
KadazanDusun	Female	156	16.64	6.929	14.938	7.338	2.538	16.33	6.735	7.254	2.507	15.083
KadazanDusun	Male	164	18.95	8.456	17.375	7.953	2.617	18.933	8.538	8.012	2.647	17.5
KadazanDusun	Female	155	17.752	7.715	15.67	7.575	2.508	17.623	7.615	7.537	2.501	15.696
KadazanDusun	Female	151	16.631	7.163	15.606	6.866	2.665	16.655	7.156	7.055	2.659	15.662
KadazanDusun	Female	155	16.336	7.481	14.244	7.019	2.473	16.326	7.336	6.755	2.47	15.976
KadazanDusun	Female	150	15.762	7.07	14.702	6.982	2.561	15.762	7.191	6.961	2.56	14.714
KadazanDusun	Female	153	15.934	6.992	13.716	6.668	2.18	16.069	6.845	6.704	2.148	13.579
KadazanDusun	Male	173	18.611	8.15	16.648	7.799	2.756	18.639	8.185	8.091	2.773	17.4
KadazanDusun	Male	170	19.043	8.347	17.92	8.076	2.964	19.031	8.323	8.112	2.933	17.427
KadazanDusun	Male	167	18.939	9.035	17.361	7.928	2.73	18.962	9.038	7.575	2.679	17.588
KadazanDusun	Male	171	19.552	8.875	15.908	8.572	3.145	19.56	8.48	8.764	3.144	16.914
KadazanDusun	Male	174	19.739	8.443	16.732	8.849	2.766	19.752	8.402	8.924	2.756	17.12
KadazanDusun	Male	165	17.768	7.936	15.479	7.157	2.389	17.745	8.134	7.072	2.421	16.155
KadazanDusun	Male	171	20.513	9.461	18.53	8.932	2.866	20.514	9.427	8.879	2.988	17.967
KadazanDusun	Male	159	17.867	8.338	16.523	8.11	3.075	17.999	8.422	7.984	3.056	16.523
KadazanDusun	Male	170	18.664	8.542	16.741	7.655	2.749	18.868	8.444	7.929	2.86	16.754
KadazanDusun	Male	168	18.15	8.673	16.433	7.771	2.548	18.114	8.655	7.782	2.558	16.728
KadazanDusun	Female	148	16.838	7.607	16.267	7.213	2.584	16.882	7.566	7.186	2.446	16.022
KadazanDusun	Male	169	18.044	7.843	18.714	7.787	2.666	18.014	7.678	7.667	2.718	18.786
KadazanDusun	Male	165	17.402	8.516	17.75	7.64	2.68	17.414	8.556	7.659	2.669	18.035
KadazanDusun	Female	145	15.814	7.526	14.449	6.823	2.663	15.812	7.532	6.844	2.643	14.241
KadazanDusun	Male	165	17.938	8.349	14.789	7.838	2.58	17.852	8.283	7.712	2.561	14.693
KadazanDusun	Female	155	16.758	7.304	14.511	7.246	2.441	16.744	7.262	7.23	2.546	14.573
KadazanDusun	Female	155	17.166	7.487	15.329	7.528	2.569	17.047	7.345	7.544	2.517	15.385
KadazanDusun	Female	149	16.734	7.524	16.034	7.432	2.508	16.631	7.56	7.43	2.439	15.839
KadazanDusun	Female	145	16.776	7.425	15.715	7.053	2.311	16.787	7.467	7.021	2.356	16.844
KadazanDusun	Male	174	19.775	8.755	16.912	8.472	3.027	19.679	8.725	8.359	2.991	17.641
KadazanDusun	Male	178	18.649	8.193	19.061	8.207	2.894	18.645	8.212	8.58	2.801	18.464
KadazanDusun	Male	174	18.5	8.259	17.573	7.916	2.875	18.445	8.251	7.93	2.841	17.161
KadazanDusun	Female	163	17.642	7.74	18.325	7.161	2.613	17.648	7.773	7.318	2.634	18.219
KadazanDusun	Female	158	17.226	7.684	16.478	7.436	2.653	17.136	7.591	7.424	2.549	16.727
KadazanDusun	Female	152	16.925	7.346	15.712	7.387	2.822	16.921	7.248	7.309	2.727	15.575
KadazanDusun	Female	160	18.271	8.073	15.411	7.632	2.547	18.275	7.951	7.647	2.563	15.201
KadazanDusun	Female	159.5	16.931	7.493	16.169	7.031	2.407	17.204	7.403	7.45	2.558	15.917
KadazanDusun	Female	152	17.645	7.382	14.117	7.429	2.726	17.623	7.354	7.384	2.634	14.149
KadazanDusun	Female	155	16.48	7.552	15.975	7	2.317	16.353	7.325	7.041	2.371	16.269
KadazanDusun	Male	167.5	18.483	8.948	18.542	7.969	2.824	18.443	8.885	7.979	2.766	17.971
KadazanDusun	Male	171	19.186	9.029	17.452	8.035	2.678	18.987	8.762	8.044	2.637	17.326
KadazanDusun	Female	162	17.973	7.955	14.207	7.648	2.484	17.79	7.748	7.607	2.519	15.461
KadazanDusun	Female	151.5	16.533	7.066	13.981	6.99	2.331	16.549	7.075	6.885	2.324	14.47
KadazanDusun	Female	161	18.075	7.564	15.621	7.643	2.674	18.233	7.837	7.787	2.663	15.568
KadazanDusun	Female	150	15.888	7.158	15.313	7.039	2.33	15.828	7.128	6.919	2.334	15.252
KadazanDusun	Female	166	18.43	7.85	16.254	7.806	2.867	18.239	7.651	7.87	2.857	16.177
KadazanDusun	Male	169.5	18.451	7.915	16.532	7.693	2.549	18.384	7.859	7.677	2.535	15.922
KadazanDusun	Female	147	16.663	7.884	15.457	7.12	2.444	16.662	7.776	7.125	2.439	15.237
KadazanDusun	Female	145	16.256	7.175	14.522	7.299	2.617	16.22	7.186	7.236	2.63	14.46
KadazanDusun	Female	150	16.624	7.054	14.618	7.268	2.406	16.584	6.966	7.251	2.334	14.489
KadazanDusun	Female	157	17.672	7.704	15.768	7.641	2.67	17.636	7.571	7.632	2.678	16.015
KadazanDusun	Female	152	16.884	7.495	15.937	7.579	2.568	16.771	7.414	7.363	2.494	15.731
KadazanDusun	Male	164.5	18.193	8.258	17.776	7.759	2.627	18.167	8.234	7.734	2.602	17.312
KadazanDusun	Female	155	17.977	8.133	17.627	8.148	2.749	17.825	8.123	7.95	2.663	16.602
KadazanDusun	Male	167	18.452	8.158	17.049	7.885	2.791	18.424	8.25	7.941	2.826	16.595
KadazanDusun	Male	167	17.465	8.137	16.847	7.312	2.554	17.449	7.92	7.258	2.598	17.586
KadazanDusun	Male	170	18.431	8.713	19.345	7.836	2.552	18.729	8.751	8.025	2.625	18.837
KadazanDusun	Male	170	19.165	9.052	18.442	8.634	3.107	18.873	9.05	8.465	3.156	19.112
KadazanDusun	Male	171.5	17.524	8.428	17.401	7.216	2.376	17.544	8.426	7.443	2.478	17.324
KadazanDusun	Male	156	17.969	8.78	16.592	7.916	2.598	17.852	8.664	7.874	2.602	16.891
KadazanDusun	Male	170	19.344	8.318	17.236	8.218	3.006	19.283	8.138	8.612	3.094	17.06
KadazanDusun	Male	163	19.262	8.08	18.223	8.547	3.119	19.186	7.858	8.446	3.141	19.203
KadazanDusun	Male	169	18.552	8.324	16.189	8.118	2.596	18.483	8.27	7.826	2.694	16.551
KadazanDusun	Male	156	16.727	8.105	18.32	7.163	2.101	16.72	7.725	7.025	2.123	17.821
KadazanDusun	Male	159	17.652	8.046	15.555	7.831	2.713	17.551	8.026	7.779	2.729	15.876
KadazanDusun	Male	170	18.732	8.534	18.221	7.766	2.666	18.65	8.528	7.754	2.645	19.711
KadazanDusun	Male	169	19.243	8.595	17.944	8.123	3.022	19.23	8.495	8.228	2.947	17.538
KadazanDusun	Male	164.5	17.248	7.69	15.282	7.535	2.535	17.516	7.613	7.328	2.536	16.442
KadazanDusun	Male	161	17.408	8.196	17.828	7.273	2.359	17.144	7.951	7.155	2.493	17.734
KadazanDusun	Male	176	19.683	8.703	18.093	8.363	2.669	19.564	8.411	8.134	2.655	18.523
KadazanDusun	Male	169.5	18.617	8.453	14.833	7.834	2.61	18.471	8.388	7.732	2.575	14.751
KadazanDusun	Male	165	19.743	8.733	16.05	8.858	2.949	19.488	8.548	8.665	2.962	15.423
KadazanDusun	Male	164	17.01	8.148	15.635	7.018	2.09	16.963	7.946	7.027	2.038	15.224
KadazanDusun	Male	158	17.125	8.222	17.441	7.33	2.401	16.994	7.977	7.466	2.353	17.843
KadazanDusun	Male	161	18.552	8.429	15.685	8.063	2.779	18.45	8.393	8.126	2.749	15.265
Malay	Female	150	16.814	7.369	14.357	7.116	2.459	16.756	7.388	7.123	2.543	13.748
Malay	Male	171	19.044	8.052	16.499	8.052	2.902	19.01	7.977	8.074	3.055	17.072
Malay	Female	158.5	17.937	7.734	16.597	8.249	2.753	18.168	7.694	8.203	2.86	17.475
Malay	Male	166.5	18.856	8.679	17.126	8.335	2.888	18.94	8.705	8.309	2.887	16.88
Malay	Female	168	17.245	7.659	15.021	7.531	2.713	16.979	7.543	7.437	2.807	14.719
Malay	Male	159	18.566	9.023	15.429	7.742	2.637	18.633	8.679	7.877	2.639	16.475
Malay	Male	167	17.527	7.55	17.017	7.27	2.681	17.749	7.533	7.304	2.772	15.861
Malay	Female	152	16.474	7.858	15.415	6.85	2.567	16.146	7.86	6.677	2.442	14.656
Malay	Female	153	15.387	7.219	13.76	6.648	2.463	15.643	7.32	6.681	2.47	13.765
Malay	Female	146.5	15.923	7.114	13.531	6.766	2.065	15.892	7.1	6.756	2.118	13.983
Malay	Female	155	16.744	7.23	13.491	7.369	2.667	16.744	7.364	7.245	2.641	14.562
Malay	Female	146.5	15.839	7.184	13.651	7.072	2.282	15.779	7.208	6.94	2.396	14.05
Malay	Female	172	18.746	7.763	14.877	8.444	2.851	18.793	7.738	8.264	2.796	15.649
Malay	Male	173	18.785	7.634	17.661	7.944	2.715	18.782	7.633	7.899	2.783	16.2
Malay	Male	175	19.471	8.287	18.581	8.569	2.969	19.465	8.216	8.659	2.969	17.226
Malay	Female	154	17.845	7.906	15.866	7.482	2.634	17.826	8.055	7.482	2.525	15.552
Malay	Male	170	19.326	8.623	15.355	8.733	2.883	19.346	8.535	8.56	2.822	16.55
Malay	Male	176	20.087	8.741	16.78	8.431	2.71	19.965	8.472	8.268	2.856	17.194
Malay	Male	165	17.853	8.23	16.387	7.697	2.546	17.76	8.213	7.682	2.559	16.294
Malay	Female	158	17.014	6.57	14.196	7.638	2.717	17.001	6.493	7.583	2.745	14.168
Malay	Female	159	15.878	6.966	14.057	6.896	2.615	15.837	6.952	6.851	2.594	13.949
Malay	Female	160.5	16.773	6.886	14.952	7.368	2.551	16.737	6.866	7.366	2.548	14.849
Malay	Female	160	17.446	7.379	15.724	7.813	2.751	17.464	7.336	7.731	2.815	15.664
Malay	Male	181	20.034	8.853	16.005	8.452	2.946	20.045	8.747	8.465	3.124	16.072
Malay	Male	168	18.223	7.564	16.47	7.922	2.741	18.35	8.435	7.883	2.745	16.499
Malay	Male	167	19.036	8.65	17.833	8.234	2.67	18.922	8.688	8.246	2.667	17.855
Malay	Male	185	20.085	8.436	17.759	8.643	2.98	20.035	8.432	8.548	3.003	17.773
Malay	Female	153	17.114	7.534	16.34	7.252	2.542	17.111	7.534	7.366	2.579	16.159
Malay	Female	155	16.688	7.555	15.648	7.443	2.46	16.656	7.476	7.421	2.406	15.341
Malay	Female	159	17.379	7.178	14.165	7.857	2.748	17.383	7.138	7.749	2.735	14.152
Malay	Female	165	17.473	7.294	15.423	7.645	2.531	17.427	7.259	7.62	2.556	15.402
Malay	Male	179	19.237	8.356	18.617	8.077	2.894	19.261	8.335	8.132	2.883	18.513
Malay	Male	173	18.825	8.65	18.458	7.995	2.914	18.843	8.636	7.907	2.256	17.358
Malay	Female	158	15.956	6.926	15.625	6.534	2.272	15.948	7.165	6.653	2.262	15.473
Malay	Female	158	17.171	7.538	16.707	7.433	2.435	16.846	7.46	7.352	2.411	16.447
Malay	Male	172	18.735	7.777	17.87	8.012	2.497	18.637	7.547	8.009	2.531	16.93
Malay	Male	170	18.266	8.174	17.442	8.374	2.664	18.134	7.993	8.591	2.84	17.445
Malay	Male	166	18.445	8.624	17.122	7.671	2.555	18.335	8.576	7.582	2.452	17.079
Malay	Female	156.5	17.227	7.749	14.639	7.293	2.842	17.189	7.677	7.236	2.861	14.619
Malay	Male	174	18.629	8.469	15.626	8.127	2.9	18.638	8.447	8.138	2.96	15.633
Malay	Male	170	17.687	7.649	17.194	7.664	2.524	17.549	7.563	7.637	2.561	17.137
Malay	Male	165	18.942	8.273	17.414	8.141	2.727	18.932	8.223	8.162	2.733	17.496
Malay	Female	147	16.283	6.682	15.496	6.875	2.458	16.192	6.835	6.859	2.455	15.451
Malay	Female	152	17.119	7.116	15.865	7.222	2.576	17.244	7.163	7.309	2.628	15.918
Malay	Male	172.5	19.149	8.173	17.819	8.332	2.657	18.99	7.968	8.035	2.641	17.785
Malay	Female	155	16.564	7.262	14.38	7.253	2.462	16.442	7.216	7.075	2.454	14.412
Malay	Male	161	17.876	8.086	16.728	7.607	2.671	17.836	8.146	7.526	2.583	16.706
Malay	Male	164	18.524	8.027	15.639	7.772	2.11	18.365	7.77	7.646	2.572	15.447
Malay	Female	155	16.743	7.544	15.435	7.086	2.54	16.739	7.53	7.079	2.588	16.003
Malay	Female	149	16.294	6.871	15.988	6.618	2.238	16.12	6.836	6.628	2.219	15.72
Malay	Female	160	17.063	7.116	15.69	7.434	2.531	17.056	7.071	7.388	2.544	15.621
Malay	Female	155	17.567	7.871	18.789	7.655	2.308	17.555	7.834	7.658	2.281	18.729
Malay	Female	147	16.71	7.616	17.139	7.045	2.351	16.662	7.512	7.071	2.378	16.681
Malay	Female	160	16.753	7.42	15.858	7.483	2.556	16.738	7.322	7.464	2.457	16.914
Malay	Female	156.5	16.749	7.423	16.789	7.224	2.44	16.614	7.418	7.255	2.555	16.833
Malay	Female	164	18.051	7.662	18.347	7.739	2.639	18.175	7.905	7.791	2.667	18.279
Malay	Female	153	16.886	7.433	14.602	7.332	2.529	16.863	7.338	7.307	2.488	16.642
Malay	Female	147	15.753	6.472	12.355	6.447	2.034	16.053	6.538	6.577	2.235	13.52
Malay	Female	155.5	16.429	7.262	13.524	7.202	2.405	16.536	7.356	7.257	2.484	13.512
Malay	Male	175	19.481	8.778	18.133	8.654	2.929	19.67	8.656	8.754	2.992	16.9
Malay	Female	159	16.167	7.349	16.924	6.937	2.284	16.125	7.206	6.741	2.384	17.427
Malay	Female	152	17.357	6.941	15.712	7.841	2.702	17.262	6.849	7.637	2.726	16.304
Malay	Female	151	16.373	6.829	14.41	7.127	2.581	16.388	6.698	7.052	2.355	15.993
Malay	Male	173	19.163	8.55	18.351	7.75	2.763	19.132	8.342	7.772	2.817	17.989
Malay	Female	150	16.855	7.444	16.993	7.438	2.447	16.829	7.346	7.423	2.45	18.169
Malay	Male	160	17.623	7.73	16.17	7.475	2.545	17.489	7.722	7.584	2.533	15.062
Malay	Male	164	17.209	7.612	16.635	7.379	2.632	16.914	7.638	7.457	2.653	17.196
Malay	Male	173	19.367	8.65	17.231	8.772	3.152	19.244	8.729	8.718	3.17	17.473
Malay	Male	160	17.489	7.623	15.641	7.515	2.398	17.365	7.5	7.459	2.383	14.866
Malay	Male	169	18.21	8.542	16.125	7.661	2.473	18.534	8.558	8.052	2.81	16.613
Malay	Male	165	18.719	7.838	19.596	7.863	2.718	18.807	8.104	8.038	2.682	20.101
Malay	Male	164	18.167	7.715	16.633	7.531	2.319	18.069	7.804	7.576	2.556	18.727
Malay	Male	175	18.731	8.576	17.249	7.832	2.514	18.783	8.362	7.905	2.505	16.913
Malay	Male	169	18.616	8.309	17.235	8.113	2.663	18.719	8.361	8.026	2.76	17.901
Malay	Male	169	18.756	8.322	19.425	7.939	2.859	18.719	8.283	7.86	2.721	18.008
Malay	Female	161	16.557	7.191	17.785	7.131	2.64	16.96	7.382	6.99	2.605	17.864
Malay	Female	162	17.682	7.414	15.717	7.69	2.699	17.642	7.269	7.641	2.738	14.391
Malay	Female	157	18.248	7.997	16.796	8.047	2.865	18.2	7.952	8.052	2.801	17.254
Malay	Female	164.5	18.27	7.645	14.63	7.941	2.834	17.87	7.552	7.844	2.758	16.349
Malay	Male	169	19.08	8.413	18.829	8.405	3.156	19.458	8.697	8.549	3.192	19.093
Malay	Female	159	17.063	7.481	16.252	7.541	2.512	16.94	7.406	7.447	2.444	14.231
Malay	Female	161.5	17.946	7.872	15.833	7.946	2.899	18.253	8.063	8.096	2.831	17.372
Malay	Male	169	18.844	8.529	15.795	7.944	2.682	19.256	8.313	8.24	2.874	17.541
Malay	Male	175	18.551	7.769	14.854	8.043	2.854	18.573	7.93	8.247	2.93	14.112
Malay	Male	171	17.859	8.014	15.204	7.164	2.214	17.629	7.842	7.22	2.315	14.574
Malay	Female	152.5	15.607	7.214	14.841	6.811	2.223	15.844	7.091	6.851	2.308	13.748
Malay	Male	167	18.084	8.457	17.285	7.681	2.721	18.166	8.42	7.776	2.857	16.65
Malay	Male	165	18.72	9.041	17.063	7.65	2.491	18.938	8.945	7.671	2.541	16.859
Malay	Male	166	18.749	8.744	17.461	8.187	2.849	18.644	8.675	8.324	2.777	17.845
Malay	Male	165	18.342	8.294	17.62	7.558	2.786	18.463	8.009	7.647	2.758	16.798
Malay	Male	176	16.842	7.106	14.968	7.027	2.815	17.505	7.93	7.663	2.842	16.607
Malay	Male	167	19.273	8.637	18.413	8.213	2.64	19.106	8.922	8.469	2.852	17.483
Chinese	Male	172	19.642	8.085	18.253	8.487	2.961	19.618	8.087	8.228	2.815	17.449
Chinese	Male	174	19.336	8.574	16.914	8.49	2.763	19.489	8.258	8.584	2.928	16.657
Chinese	Female	155	16.588	7.111	13.912	6.947	2.378	16.595	6.922	7.148	2.436	14.717
Chinese	Female	160	18.082	7.571	16.713	8.249	2.79	18.243	7.462	8.137	2.763	16.434
Chinese	Female	160	17.684	7.327	15.767	8.045	2.653	17.545	7.308	7.96	2.866	16.444
Chinese	Female	163.5	17.95	7.772	14.463	7.655	2.815	17.992	7.498	7.639	2.832	15.235
Chinese	Male	169	18.551	8.562	16.546	7.722	2.875	18.528	8.532	7.782	2.854	16.557
Chinese	Female	158	16.388	7.465	14.714	7.247	2.425	16.494	7.451	7.341	2.515	15.834
Chinese	Female	164.5	17.546	7.746	15.773	7.82	2.898	17.378	7.625	7.82	2.791	15.582
Chinese	Female	158	17.07	7.745	14.573	7.304	2.454	17.045	7.758	7.25	2.46	14.562
Chinese	Female	159	16.419	6.878	16.195	6.889	2.453	16.425	6.888	6.894	2.47	15.952
Chinese	Male	168	18.528	8.387	17.177	8.043	2.678	18.521	8.401	8.053	2.64	16.751
Chinese	Female	156.5	17.542	7.251	15.806	7.427	2.366	17.515	7.471	7.335	2.346	15.762
Chinese	Male	171	17.345	8.416	15.045	7.469	2.674	17.386	8.229	7.475	2.641	14.972
Chinese	Male	170	19.14	8.473	17.31	8.245	3.009	19.182	8.352	8.226	3.011	17.248
Chinese	Male	168	18.057	8.49	16.93	7.669	2.702	18.027	8.452	7.657	2.71	16.932
Chinese	Female	160	16.841	7.306	14.252	7.235	2.538	16.732	7.1	7.178	2.592	14.403
Chinese	Female	158	16.517	7.073	13.145	7.148	2.234	16.506	6.923	7.032	2.163	13.464
Chinese	Female	160	17.973	7.428	14.814	7.828	2.727	17.941	7.317	7.785	2.639	15.437
Chinese	Female	157.5	17.3	7.683	15.643	7.466	2.546	17.261	7.56	7.479	2.455	17.226
Chinese	Male	170.5	19.144	8.724	18.103	7.938	2.754	18.94	8.46	7.95	2.734	17.807
Chinese	Female	175	17.775	7.207	16.829	7.832	2.826	17.515	7.21	7.618	2.822	16.843
Chinese	Female	159	17.178	7.409	14.749	7.247	2.43	17.077	7.311	7.204	2.414	15.035
Chinese	Male	168.5	17.848	8.719	17.683	7.343	2.424	17.836	8.422	7.336	2.581	17.925
Chinese	Female	175	17.17	7.018	15.394	7.538	2.601	17.171	6.988	7.662	2.577	15.967
Chinese	Female	167	17.46	7.22	16.155	7.713	2.544	17.405	6.998	7.652	2.551	15.95
Chinese	Female	156	15.928	7.113	14.153	6.63	2.041	15.853	7.015	6.552	2.047	14.153
Chinese	Female	158	16.69	6.957	14.873	7.166	2.345	16.642	6.969	7.035	2.28	13.861
Chinese	Female	144	15.836	7.425	15.85	6.971	2.623	15.829	7.326	6.888	2.545	16.091
Chinese	Male	164.5	18.386	7.94	16.349	7.414	2.528	18.12	7.846	7.407	2.429	15.836
Chinese	Female	153.5	17.719	7.89	16.479	7.571	2.536	17.675	7.991	7.437	2.578	16.03
Chinese	Female	160	18.252	7.709	15.683	7.926	2.673	18.086	7.593	7.734	2.555	15.642
Chinese	Female	165	17.887	8.152	15.569	7.729	2.688	17.879	8.146	7.77	2.634	15.442
Chinese	Female	156	16.994	8.186	15.828	7.363	2.367	16.875	7.856	7.232	2.371	16.361
Chinese	Female	151	16.326	7.312	16.765	7.155	2.586	16.255	7.405	7.191	2.117	16.836
Chinese	Male	164	17.746	8.082	18.789	7.731	2.406	17.727	8.03	7.746	2.549	17.962
Chinese	Female	155	16.256	7.053	12.047	6.925	2.479	16.153	7.016	6.919	2.45	13.562
Chinese	Female	152	16.96	7.296	15.563	6.771	2.412	16.841	7.283	6.611	2.455	15.576
Chinese	Male	179	19.208	8.348	19.505	8.17	2.696	19.193	8.134	8.087	2.56	19.033
Chinese	Male	173.5	19.754	7.871	18.995	8.759	3.019	19.695	7.968	8.72	3.002	19.642
Chinese	Female	150	16.931	6.788	13.424	7.261	2.677	16.869	6.83	7.266	2.679	14.406
Chinese	Female	158	18.23	7.575	17.819	7.866	2.561	18.037	7.545	7.849	2.523	18.113
Chinese	Female	150.5	16.62	7.32	16.341	6.936	2.278	16.689	6.812	7.043	2.392	16.401
Chinese	Female	154	17.175	7.559	13.501	7.42	2.453	17.254	7.426	7.462	2.405	15.668
Chinese	Female	154	16.972	7.632	14.461	7.53	2.396	16.942	7.641	7.338	2.511	15.37
Chinese	Male	168	17.792	8.088	18.775	7.748	2.626	17.723	8.04	7.734	2.551	18.399
Chinese	Male	173	19.114	8.305	17.463	8.141	2.675	19.08	8.309	8.081	2.609	17.335
Chinese	Female	156	17.491	6.846	14.713	7.293	2.417	17.709	7.003	7.31	2.478	15.494
Chinese	Male	170	17.944	8.455	16.028	7.629	2.499	17.923	8.402	7.609	2.444	14.505
Chinese	Female	157	17.435	7.019	14.689	7.15	2.411	17.642	7.01	7.813	2.462	15.422
Chinese	Female	158	16.451	7.416	18.095	7.187	2.422	16.483	7.355	7.173	2.561	18.926
Chinese	Male	174	19.514	8.477	19.961	8.51	2.729	19.437	8.459	8.444	2.858	19.703
Chinese	Male	181	18.85	8.581	20.491	8.207	2.584	18.854	8.42	8.143	2.416	19.464
Chinese	Male	160	16.937	7.924	18.722	7.53	2.467	16.879	7.815	7.449	2.437	19.135
Chinese	Female	173	17.128	6.84	15.782	7.755	2.537	17.114	6.899	7.521	2.568	17.485
Chinese	Female	160	17.375	8.132	18.214	7.323	2.311	17.416	8.218	7.341	2.296	17.442
Chinese	Male	171	18.592	8.79	15.802	7.638	2.706	18.511	8.737	7.573	2.7	15.331
Chinese	Male	169	18.905	8.254	16.102	7.926	2.743	18.953	8.285	7.943	2.778	17.205
Chinese	Male	166	18.57	8.752	15.472	7.63	2.635	18.408	8.73	7.575	2.592	15.05
Chinese	Female	158	18.045	7.96	16.473	7.659	2.611	17.992	7.916	7.693	2.563	19.115
Chinese	Female	163.5	17.482	8.573	16.634	7.345	2.569	17.444	8.556	7.262	2.543	17.705
Chinese	Female	160	17.865	7.431	16.233	7.83	2.716	17.828	7.133	7.609	2.699	16.735
Chinese	Male	165	18.707	8.19	17.74	8.048	2.864	18.636	8.171	8.148	2.817	18.21
Chinese	Male	169	18.795	8.152	15.878	7.872	2.551	18.803	8.207	7.845	2.678	16.096
Chinese	Male	165	18.795	8.166	15.857	7.876	2.678	18.772	8.049	7.859	2.641	15.792
Chinese	Female	161	17.948	7.873	18.83	7.947	2.899	18.254	8.064	8.097	2.831	17.334
Chinese	Female	160	17.37	8.127	18.216	7.318	2.306	17.411	8.214	7.336	2.291	17.443
Chinese	Female	152	16.364	7.359	14.647	7.02	2.344	16.242	7.344	7.05	2.307	16.955
Chinese	Male	159	18.58	7.913	18.425	7.905	2.656	18.958	8.197	8.099	2.693	19.16
Chinese	Male	166	18.566	8.322	16.198	8.116	2.594	18.481	8.268	7.824	2.677	16.57
Chinese	Male	169	18.569	8.325	16.049	8.119	2.597	18.484	8.271	7.827	2.695	16.54
Chinese	Female	155	16.548	7.216	15.947	6.95	2.368	16.472	7.061	7.009	2.282	16.232
Chinese	Female	160	17.084	7.135	16.87	7.244	2.33	17.101	7.425	7.076	2.383	15.007
Chinese	Male	167	18.943	8.466	15.564	7.834	2.56	19.05	8.163	8.185	2.733	17.531
Chinese	Male	178	18.425	7.991	16.806	7.847	2.622	18.356	8.063	7.908	2.599	16.186
Chinese	Male	169	18.914	8.314	15.669	7.949	2.772	19.081	8.413	8.04	2.854	17.044
Chinese	Male	166	18.666	8.424	15.431	7.767	2.413	18.941	8.019	7.953	2.512	17.423
Chinese	Male	177	18.623	8.36	17.453	8.025	2.746	18.481	8.246	7.944	2.731	16.095
Chinese	Female	162	16.441	7.048	16.581	7.116	2.606	16.452	6.915	7.251	2.613	15.901
Chinese	Male	168	17.423	7.807	17.639	7.558	2.76	17.663	7.847	7.652	2.677	15.979
Chinese	Male	169	18.214	8.436	17.764	7.613	2.552	18.17	8.196	7.445	2.66	16.829
Chinese	Male	175	18.607	8.32	17.445	8.013	2.724	18.411	8.235	7.93	2.718	16.068
Chinese	Male	168	17.416	7.813	17.652	7.882	2.76	17.69	7.866	7.669	2.676	15.975
Chinese	Male	170	17.526	7.635	16.05	7.075	2.313	17.446	7.567	7.045	2.31	15.868
Chinese	Male	169	18.92	8.33	15.666	7.95	2.772	18.858	8.233	7.911	2.722	16.887
Chinese	Male	166	17.443	7.867	16.354	7.635	2.658	17.669	7.885	7.728	2.785	17.631
Chinese	Male	168	18.223	9.106	17.77	8.111	2.819	18.64	8.866	8.525	2.716	18.903
Chinese	Male	161.25	17.86	7.226	16.934	7.959	2.77	17.61	7.019	7.832	2.658	16.586
Chinese	Male	167.5	18.24	8.413	14.887	8.046	2.781	18.225	8.35	7.99	2.731	13.659
Chinese	Male	167	18.739	8.524	18.101	7.72	2.626	18.623	8.514	7.918	2.809	19.606
Chinese	Male	166.5	18.233	9.116	17.732	8.127	2.83	18.652	8.873	8.528	2.729	18.904
Chinese	Male	175	18.562	7.974	17.466	8.075	2.763	18.531	7.937	8.009	2.884	17.042
